# Supplementary material for: Genotyping-by-Sequencing (GBS) Revealed Molecular Genetic Diversity of Iranian Wheat Landraces and Cultivars
Source: Front Plant Sci. 2017 Aug 29;8:1293. doi: 10.3389/fpls.2017.01293 (PMC5583605; doi:10.3389/fpls.2017.01293)
Supplement: Supplementary file 1 [file Table_1.XLSX]

## Sheet: Landraces_information
Entery No	Collected_year	LOC_ID	UT_PROVINCE	UT_CITY	UCD_IWA_NO	PACK_NO	UT_ACC_NO	USDA_PI_NO	CIMMYT_NO	Q-clustering
1	1957	164	Gilan	GILAN	8610601	4652	5778-6	625275	CWI66865	1
2	1959	164	Gilan	GILAN	8610607	4658	6084-2	625278	CWI66871	3
3	1959	164	Gilan	GILAN	8610608	4659	6084-3	625279	CWI66872	1
4	1960	164	Gilan	GILAN	8610616	4666.1	6779-5	625281	CWI72398	1
5	1962	348	Mazandaran	BABOL	8610990	5039	7333-4	625362	CWI72463	2
6	1959	247	Khorasan	MASHHAD	8611151	5201	6432-3	625433	CWI67144	3
7	1939	247	Khorasan	MASHHAD	8612039	6090	1719-1	625661	CWI67524	3
8	1961	247	Khorasan	MASHHAD	8612438	6489	7156-3	625810	CWI72729	3
9	1961	247	Khorasan	MASHHAD	8612839	6891	7039-1	625928	CWI72952	3
10	1966	211	Kerman	KERMAN	8613108	8070	7678-7	626030	CWI73086	3
12	1950	211	Kerman	KERMAN	8613311	8274	5418-6	626156	CWI67670	3
13	1950	211	Kerman	KERMAN	8613313	8276	5418-8	626158	CWI67672	1
14	1956	211	Kerman	KERMAN	8613423	8389	5758-8	626215	CWI67751	3
15	1966	372	Sistan-Balouchestan	ZAHEDAN	8613434	8400	7705-2	626223	CWI67758	3
16	1959	372	Sistan-Balouchestan	ZAHEDAN	8613437	8403	6358-2	626226	CWI67761	3
17	1966	372	Sistan-Balouchestan	ZAHEDAN	8613445	8411	7701-3	626234	CWI67769	3
18	1961	308	Markazi	SAVEH	8609608	3657	6845-2	625080	CWI72118	3
19	1961	308	Markazi	SAVEH	8609609	3658	6845-3	625081	CWI72119	3
20	1966	327	Markazi	KASHAN	8609715	3765	7657-6	625123	CWI57793	3
21	1966	327	Markazi	KASHAN	8609721	3771	7655-2	625127	CWI72194	3
22	1939	311	Markazi	ARAK	8609750	3800	1761-2	625139	CWI72197	1
23	1956	164	Gilan	GILAN	8610514	4564	5747-1	625250	CWI66818	3
24	1959	359	Mazandaran	MAZANDARAN	8610561	4613	6218-2	625263	CWI66843	1
25	1961	372	Sistan-Balouchestan	ZAHEDAN	8613474	8441	7149-3	626260	CWI67794	3
26	1966	372	Sistan-Balouchestan	ZAHEDAN	8613477	8444	7694-1	626261	CWI67795	3
27	1964	104	Esfahan	ESFAHAN	8613658	8624	7518-2	626358	CWI67880	3
28	1964	104	Esfahan	ESFAHAN	8613661	8627	7518-5	626360	CWI67883	3
30	1964	104	Esfahan	ESFAHAN	8614310	9298	7456-1	626565	CWI73421	1
31	1964	104	Esfahan	ESFAHAN	8614311	9299	7456-2	626566	CWI73422	1
32	1964	104	Esfahan	ESFAHAN	8614330	9318	7457-2	626573	CWI73433	3
33	1957	203	Ilam	ILAM	8600080	281	5781-8	626699	CWI54496	1
34	1959	186	Hamadan	MALAYER	8600090	294	6251-2	626706	CWI54502	3
35	1961	255	Khorasan	SABZVAR	8600138	602	7003-2	626736	CWI70918	3
36	1964	379	Yazd	ARDAKAN	8600154	656	7496-2	626747	CWI54538	3
37	1964	384	Yazd	YAZD	8600186	758	7607-1	626764	CWI70927	1
38	1961	225	Khorasan	BIRJAND	8600205	822	7063-3	626776	CWI54569	3
39	1961	104	Esfahan	ESFAHAN	8600261	979	7277-2	626814	CWI54602	3
40	1961	143	Esfahan	SHAHREZA	8600276	1011	6926-5	626825	CWI54613	3
41	1964	384	Yazd	YAZD	8600308	1068	7575-3	626846	CWI54636	3
42	1961	228	Khorasan	BOJNOURD	8600313	1082	7055-1	626850	CWI54638	3
43	1961	344	Markazi	VARAMIN	8600319	1096	7034-1	626855	CWI54641	3
44	1960	153	Fars	SHIRAZ	8600342	1147	6786-2	626872	CWI54656	3
45	1961	216	Kerman	SIRJAN	8600409	1312	7272-5	626908	CWI54704	3
46	1961	153	Fars	SHIRAZ	8600421	1328	6823-3	626917	CWI54712	1
47	1960	161	Gilan	ASTARA	8600429	1342	6778-2	626923	CWI70975	1
48	1960	161	Gilan	ASTARA	8600430	1343	6778-3	626924	CWI70976	1
49	1961	200	Hormozgan	BANDAR-ABBAS	8600442	1370	7280-3	626932	CWI54727	3
50	1941	19	Azarbayjan-Shargi	ARDABIL	8600366	1181	3189-8	626881	CWI54674	3
51	1961	151	Fars	NIRIZ	8600368	1183	6822-2	626883	CWI54676	3
52	1961	149	Fars	FASA	8600371	1198	6810-1	626885	CWI54679	3
53	1941	37	Azarbayjan-Shargi	MARAGHEH	8600389	1267	3201-2	626895	CWI54690	1
54	1939	42	Azarbayjan-Shargi	MIANEH	8600405	1308	2180-2	626904	CWI70970	1
55	1959	398	Zanjan	ZANJAN	8600669	1698	6010-1	627072	CWI54871	1
56	1959	283	Khouzestan	KHORAM-ABAD	8600710	1759	6272-1	627099	CWI54894	3
57	1960	395	Zanjan	ROUD-BAR	8600715	1766	6781-1	627102	CWI54897	1
58	1961	357	Mazandaran	GORGAN	8600716	1768	7102-3	627103	CWI71040	1
59	1961	228	Khorasan	BOJNOURD	8600882	2009	7125-1	627189	CWI55011	1
60	1960	395	Zanjan	ROUD-BAR	8600643	1654	6780-1	627055	CWI54858	3
61	1961	162	Gilan	FOOMAN	8600645	1661	6835-5	627056	CWI71019	3
62	1961	162	Gilan	FOOMAN	8600647	1663	6835-7	627057	CWI71020	3
63	1939	311	Markazi	ARAK	8600652	1671	1756-1	627061	CWI71022	3
64	1961	214	Kerman	RAFSANJAN	8600661	1687	7262-4	627066	CWI54866	3
65	1961	200	Hormozgan	BANDAR-ABBAS	8600444	1373	7280-2	626933	CWI54729	3
66	1961	220	Kerman	ZABOL	8600461	1397	7149-2	626943	CWI54737	1
67	1961	14	Azarbayjan-Gharbi	REZAIEH	8600484	1430	6939-2	626958	CWI54756	1
68	1964	104	Esfahan	ESFAHAN	8600515	1472	7513-5	626978	CWI54778	3
69	1959	94	Bakhtaran	SHAH-ABAD	8600538	1502	61555-7	626993	CWI54796	3
70	1959	282	Khouzestan	BROUJERD	8600612	1619	6269-1	627036	CWI71007	3
71	1959	282	Khouzestan	BROUJERD	8600613	1620	6269-2	627037	CWI54843	3
72	1959	282	Khouzestan	BROUJERD	8600614	1621	6269-3	627038	CWI71008	3
73	1959	14	Azarbayjan-Gharbi	REZAIEH	8600621	1629	6347-2	627043	CWI54848	1
74	1960	170	Gilan	ROUD-BAR	8600642	1653	6779-1	627054	CWI54857	3
75	1961	242	Khorasan	GONABAD	8600968	2153	7021-1	627236	CWI74139	3
76	1964	74	Bakhtaran	KANGAVAR	8600978	2169	7427-2	627243	CWI55067	3
77	1961	242	Khorasan	GONABAD	8600983	2178	7247-2	627247	CWI71097	3
78	1959	52	Azarbayjan-Shargi	TABRIZ	8602030	240	6060-1	627268	CWI55093	3
79	1939	311	Markazi	ARAK	8602061	342	1847-2	627283	CWI55114	3
80	1964	381	Yazd	DASTJERD	8602098	729	7439-3	627299	CWI55130	3
81	1961	200	Hormozgan	BANDAR-ABBAS	8602207	1374	7280-7	627356	CWI55188	3
82	1939	311	Markazi	ARAK	8602213	1668	2031-1	627359	CWI55192	1
83	1961	214	Kerman	RAFSANJAN	8602214	1692	7262-3	627360	CWI55193	3
84	1961	65	Bakhtaran	GHASRE-SHIRIN	8602273	77	6960-12	627385	CWI55230	3
85	1959	394	Zanjan	MANJIL	8602304	129	6073-1	627399	CWI71169	3
86	1959	37	Azarbayjan-Shargi	MARAGHEH	8602331	158	6126-1	627410	CWI55256	3
87	1957	74	Bakhtaran	KANGAVAR	8602335	162	5783-1	627414	CWI71177	3
88	1959	91	Bakhtaran	SANJABI	8602337	164	6313-2	627416	CWI71179	3
89	1959	91	Bakhtaran	SANJABI	8602339	166	6469-2	627417	CWI55260	3
90	1959	174	Hamadan	HAMADAN	8602354	182	6229-3	627423	CWI55267	3
91	1961	255	Khorasan	SABZVAR	8602436	526	7002-1	627460	CWI71203	3
93	1964	379	Yazd	ARDAKAN	8602511	593	7497-4	627484	CWI74159	1
94	1964	379	Yazd	ARDAKAN	8602566	657	7496-2	627501	CWI55376	3
95	1959	52	Azarbayjan-Shargi	TABRIZ	8603258	312	6485-2	627787	CWI55542	1
96	1966	211	Kerman	KERMAN	8603985	459	7685-3	627842	CWI71344	3
97	1966	370	Sistan-Balouchestan	ZABOL	8603997	472	7702-2	627845	CWI74356	3
98	1966	370	Sistan-Balouchestan	ZABOL	8604008	484	7706-3	627849	CWI71348	3
99	1966	370	Sistan-Balouchestan	ZABOL	8604012	489	7708-2	627852	CWI71351	3
100	1966	370	Sistan-Balouchestan	ZABOL	8604015	493	7709-1	627853	CWI71352	3
101	1940	364	Mazandaran	SARI	8604040	521	2660-2	627856	CWI71356	3
102	1959	392	Zanjan	GAZVIN	8604084	571	5933-1	627873	CWI55596	1
103	1959	169	Gilan	RASHT	8604088	578	6065-1	627876	CWI71369	1
104	1959	169	Gilan	RASHT	8604089	579	6065-2	627877	CWI55597	1
105	1963	131	Esfahan	NAEIN	8603128	155	7388-5	627688	CWI55508	3
106	1940	384	Yazd	YAZD	8603178	219	2897-5	627723	CWI74261	1
107	1959	42	Azarbayjan-Shargi	MIANEH	8603190	234	5978-3	627735	CWI74268	1
108	1959	25	Azarbayjan-Shargi	AZAR-SHAHR	8603227	278	6043-1	627759	CWI74295	3
109	1959	25	Azarbayjan-Shargi	AZAR-SHAHR	8603229	280	6043-3	627760	CWI74296	3
110	1960	151	Fars	NIRIZ	8602674	1149	6786-4	627543	CWI55442	3
111	1953	19	Azarbayjan-Shargi	ARDABIL	8602698	1337	5620-2	627551	CWI74170	1
112	1947	174	Hamadan	HAMADAN	8602825	157	5178-5	627575	CWI74183	3
113	1959	284	Kordestan	BANEH	8602975	306	6100-2	627587	CWI74193	3
114	1956	104	Esfahan	ESFAHAN	8603025	32	5756-6	627616	CWI74214	3
115	1959	52	Azarbayjan-Shargi	TABRIZ	8604095	588	6482-2	627881	CWI71371	1
116	1959	52	Azarbayjan-Shargi	TABRIZ	8604097	590	6482-4	627882	CWI71372	1
117	1959	52	Azarbayjan-Shargi	TABRIZ	8604098	591	6482-5	627883	CWI55600	1
118	1959	347	Mazandaran	AMOL	8604142	641	6218-1	627905	CWI71388	3
119	1959	311	Markazi	ARAK	8604146	645	6268-2	627908	CWI55610	3
120	1959	174	Hamadan	HAMADAN	8604148	648	6237-3	627909	CWI55611	3
121	1959	52	Azarbayjan-Shargi	TABRIZ	8604160	664	6523-1	627917	CWI55618	1
122	1959	308	Markazi	SAVEH	8604263	790	6472-1	627948	CWI71411	3
123	1947	174	Hamadan	HAMADAN	8604293	828	5178-2	627963	CWI55642	3
124	1959	344	Markazi	VARAMIN	8604324	868	6474-4	627973	CWI55647	3
125	1959	392	Zanjan	GAZVIN	8604358	908	5987-10	627987	CWI55657	1
126	1959	55	Bakhtaran	BAKHTARAN	8604367	918	6161-12	627990	CWI55659	3
127	1931	326	Markazi	KARAJ	8604383	938	474-4	627998	CWI55664	3
128	1959	203	Ilam	ILAM	8604417	979	6345-2	628005	CWI71439	3
129	1959	55	Bakhtaran	BAKHTARAN	8604459	1034	6291-1	628012	CWI55673	1
130	1940	104	Esfahan	ESFAHAN	8604610	1227	2713-4	628062	CWI55712	3
131	1964	131	Esfahan	NAEIN	8604655	1283	7406-1	628082	CWI55721	3
132	1959	357	Mazandaran	GORGAN	8604658	1288	6214-2	628084	CWI55723	3
133	1959	311	Markazi	ARAK	8604666	1299	6344-4	628088	CWI55727	3
134	1964	143	Esfahan	SHAHREZA	8604706	1345	7547-3	628114	CWI55746	3
135	1959	398	Zanjan	ZANJAN	8604781	1433	6061-2	628149	CWI55775	1
136	1959	203	Ilam	ILAM	8604850	1510	6351-6	628189	CWI55795	3
137	1959	286	Kordestan	BIJAR	8609087	3128	6326-4	621619	CWI71852	1
138	1931	376	Tehran	TEHRAN	8609174	3215	497-1	621650	CWI74531	3
139	1931	376	Tehran	TEHRAN	8609190	3231	501-5	621661	CWI74534	3
140	1931	376	Tehran	TEHRAN	8609212	3254	489-8	621668	CWI71888	3
141	1931	376	Tehran	TEHRAN	8609214	3256	489-3	621669	CWI74548	3
142	1959	156	Gazvin	GHAZVIN	8609312	3356	6063-1	621704	CWI71907	3
143	1940	156	Gazvin	GHAZVIN	8609315	3359	2754-1	621706	CWI71910	3
144	1959	156	Gazvin	GHAZVIN	8609332	3380	5938-7	621712	CWI71923	3
145	1948	156	Gazvin	GHAZVIN	8609338	3386	5254-2	621714	CWI71927	3
146	1948	156	Gazvin	GHAZVIN	8609342	3390	5254-6	621716	CWI71929	3
147	1940	203	Ilam	ILAM	8606103	25360-6	2338-3	620887	CWI55900	3
148	1959	3	Azarbayjan-Gharbi	AZ-GH	8606156	884/	6036-2	620902	CWI55923	1
149	1959	3	Azarbayjan-Gharbi	AZ-GH	8606159	887	6503-2	620903	CWI55925	1
150	1959	174	Hamadan	HAMADAN	8607898		6301-1	621420	CWI57018	3
151	1959	174	Hamadan	HAMADAN	8607899		6301-2	621421	CWI57019	3
152	1959	55	Bakhtaran	BAKHTARAN	8608259	2296	6136-6	621492	CWI57240	1
153	1959	174	Hamadan	HAMADAN	8608561	2601	6221-3	621536	CWI57453	3
154	1959	174	Hamadan	HAMADAN	8608624	2665	6232-2	621549	CWI71791	3
155	1958	174	Hamadan	HAMADAN	8608669	2710	5889-3	621565	CWI57495	3
156	1958	174	Hamadan	HAMADAN	8608671	2712	5889-5	621566	CWI57497	1
157	1940	164	Gilan	GILAN	8610517	4567	2694-2	622069	CWI72387	1
158	1959	359	Mazandaran	MAZANDARAN	8610560	4612	6218-1	622084	CWI72392	1
159	1957	164	Gilan	GILAN	8610600	4651	5778-5	622098	CWI66864	3
160	1959	164	Gilan	GILAN	8610603	4654	6070-1	622099	CWI66867	1
161	1956	164	Gilan	GILAN	8610615	4666	5747-3	622105	CWI72397	1
162	1956	364	Mazandaran	SARI	8610962	5011	5694-2	622247	CWI72458	1
163	1962	348	Mazandaran	BABOL	8610987	5036	7333-1	622264	CWI49895	1
164	1962	347	Mazandaran	AMOL	8610997	5046	7335-1	622272	CWI67063	3
165	1959	247	Khorasan	MASHHAD	8611149	5199	6432-1	622310	CWI67142	3
166	1959	247	Khorasan	MASHHAD	8611152	5202	6432-4	622311	CWI72495	3
167	1960	156	Gazvin	GHAZVIN	8609348	3396	6719-2	621717	CWI71931	3
168	1948	156	Gazvin	GHAZVIN	8609375	3423	5255-1	621735	CWI71953	3
169	1948	156	Gazvin	GHAZVIN	8609376	3424	5255-2	621736	CWI71954	3
170	1959	311	Markazi	ARAK	8609894	3943	6267-4	621869	CWI72226	3
171	1939	311	Markazi	ARAK	8609967	4016	2040-1	621907	CWI72270	3
172	1939	311	Markazi	ARAK	8609968	4017	2040-2	621908	CWI72271	3
173	1939	311	Markazi	ARAK	8609969	4018	2040-3	621909	CWI72272	3
174	1959	311	Markazi	ARAK	8610128	4178	6261-1	621972	CWI66710	3
175	1959	398	Zanjan	ZANJAN	8610422	4472	5961-2	622040	CWI66776	1
176	1959	398	Zanjan	ZANJAN	8610503	4553	5934-2	622063	CWI72383	1
177	1964	381	Yazd	DASTJERD	8600170	723	7439-2	623109	CWI54547	3
178	1961	153	Fars	SHIRAZ	8600348	1153	6830-3	623123	CWI54661	1
179	1961	153	Fars	SHIRAZ	8600362	1178	6814-4	623125	CWI54670	3
180	1961	149	Fars	FASA	8600364	1180	6813-2	623127	CWI54672	3
181	1959	14	Azarbayjan-Gharbi	REZAIEH	8600387	1262	6350-8	623131	CWI54688	3
182	1964	104	Esfahan	ESFAHAN	8614078	9064	7564-6	623002	CWI68045	3
183	1964	104	Esfahan	ESFAHAN	8614087	9074	7556-3	623008	CWI74680	1
184	1964	104	Esfahan	ESFAHAN	8614329	9317	7457-1	623069	CWI73432	3
185	1940	94	Bakhtaran	SHAH-ABAD	8600045	230	2243-1	623090	CWI54471	1
186	1957	247	Khorasan	MASHHAD	8600048	232	5806-1	623091	CWI70894	3
187	1939	247	Khorasan	MASHHAD	8611155	5205	1991-2	622312	CWI72497	3
188	1939	247	Khorasan	MASHHAD	8611157	5207	1991-4	622314	CWI67145	3
189	1939	247	Khorasan	MASHHAD	8611170	5220	1718-4	622319	CWI72504	3
190	1961	247	Khorasan	MASHHAD	8611291	5342	7069-1	622379	CWI67210	3
191	1959	247	Khorasan	MASHHAD	8611380	5396	6458-1	622402	CWI67241	3
192	1953	211	Kerman	KERMAN	8613350	8316	5606-4	622840	CWI49921	3
193	1953	211	Kerman	KERMAN	8613388	8354	5604-3	622847	CWI67723	3
194	1964	104	Esfahan	ESFAHAN	8613659	8625	7518-3	622894	CWI67881	3
195	1962	104	Esfahan	ESFAHAN	8613706	8673	7330-4	622905	CWI67904	3
196	1966	104	Esfahan	ESFAHAN	8613869	8839	7662-1	622930	CWI73305	3
197	1947	14	Azarbayjan-Gharbi	REZAIEH	8602192	1136	5208-3	623266	CWI55181	1
198	1957	68	Bakhtaran	GILANE-GHARB	8602279	104	5791-13	623274	CWI55234	3
199	1959	197	Hamadan	TOYSERKAN	8602365	193	6547-2	623291	CWI55276	1
200	1964	379	Yazd	ARDAKAN	8602543	631	7499-2	623318	CWI71221	2
201	1961	153	Fars	SHIRAZ	8602686	1229	6829-6	623338	CWI74167	1
202	1961	216	Kerman	SIRJAN	8602692	1272	7272-2	623340	CWI71246	1
203	1957	68	Bakhtaran	GILANE-GHARB	8602889	220	5788-3	623344	CWI74186	3
204	1959	284	Kordestan	BANEH	8602981	312	6098-1	623345	CWI74198	3
205	1950	217	Kerman	SOOFI-ABAD	8603165	203	5418-7	623377	CWI74252	1
206	1956	210	Kerman	JIROFT	8603167	205	5758-2	623379	CWI74254	3
207	1941	10	Azarbayjan-Gharbi	MAHABAD	8600439	1364	3227-6	623136	CWI54724	1
208	1961	153	Fars	SHIRAZ	8600462	1397	6823-2	623139	CWI54738	3
209	1959	282	Khouzestan	BROUJERD	8600615	1623	6269-5	623160	CWI54844	3
210	1961	10	Azarbayjan-Gharbi	MAHABAD	8600624	1632	6943-1	623161	CWI54849	3
211	1961	10	Azarbayjan-Gharbi	MAHABAD	8600626	1634	6943-3	623162	CWI54851	3
212	1960	170	Gilan	ROUD-BAR	8600668	1696	6779-5	623169	CWI71025	1
213	1961	225	Khorasan	BIRJAND	8600725	1779	7045-3	623176	CWI54903	1
214	1939	247	Khorasan	MASHHAD	8600761	1846	1820-3	623183	CWI71050	3
215	1959	326	Markazi	KARAJ	8602033	244	6559-4	623254	CWI55095	1
216	1959	392	Zanjan	GAZVIN	8602055	286	6068-1	623256	CWI55109	2
217	1959	3	Azarbayjan-Gharbi	AZ-GH	8606161	889	6503-4	623510	CWI55927	1
218	1957	79	Bakhtaran	KERMANSHAH	8607380	12104-1	5783-2	623905	CWI71625	1
219	1957	79	Bakhtaran	KERMANSHAH	8607383	12103	5783-5	623908	CWI56702	1
220	1957	79	Bakhtaran	KERMANSHAH	8607384	13475-7	5784-1	623909	CWI56703	3
221	1957	65	Bakhtaran	GHASRE-SHIRIN	8607446	12551-5	5797-5	623953	CWI56757	1
222	1958	197	Hamadan	TOYSERKAN	8607499	10837-4	5851-2	623980	CWI56798	1
224	1959	174	Hamadan	HAMADAN	8607897		6299-3	624215	CWI57017	1
225	1959	203	Ilam	ILAM	8607949	40733-3	6352-2	624240	CWI57057	1
226	1959	203	Ilam	ILAM	8607960	40779-8	6354-3	624251	CWI57068	1
227	1940	203	Ilam	ILAM	8606083	18704-7	2230-2	623475	CWI55893	1
228	1940	203	Ilam	ILAM	8606137	18948-5	2852-2	623503	CWI71582	1
229	1968	79	Bakhtaran	KERMANSHAH	8606149	57952-5	8032-1	623506	CWI71586	3
230	1968	79	Bakhtaran	KERMANSHAH	8606150	57957-6	8032-2	623507	CWI55919	1
231	1968	79	Bakhtaran	KERMANSHAH	8606151	57962-6	8032-3	623508	CWI55920	1
232	1956	210	Kerman	JIROFT	8603170	209	5758-5	623382	CWI74256	3
233	1966	370	Sistan-Balouchestan	ZABOL	8604017	494	7709-3	623417	CWI71353	3
234	1959	52	Azarbayjan-Shargi	TABRIZ	8604099	592	6482-6	623421	CWI71373	2
235	1959	52	Azarbayjan-Shargi	TABRIZ	8604394	950	6060-2	623428	CWI55665	3
236	1939	203	Ilam	ILAM	8606081	18937-4	2160-2	623473	CWI55891	1
237	1959	174	Hamadan	HAMADAN	8608622	2662	6234-1	624596	CWI71789	1
238	1959	65	Bakhtaran	GHASRE-SHIRIN	8608963	3004	6154-1	624804	CWI57692	1
239	1959	65	Bakhtaran	GHASRE-SHIRIN	8608964	3005	6154-2	624805	CWI57693	1
240	1959	65	Bakhtaran	GHASRE-SHIRIN	8608965	3006	6154-3	624806	CWI71836	1
241	1931	203	Ilam	ILAM	8608986	3027	382-2	624818	CWI71841	1
242	1959	203	Ilam	ILAM	8609011	3052	6353-1	624837	CWI57721	1
243	1959	203	Ilam	ILAM	8609012	3053	6353-2	624838	CWI57722	1
244	1957	203	Ilam	ILAM	8609020	3061	5781-1	624846	CWI57730	1
245	1957	203	Ilam	ILAM	8609023	3064	5781-4	624849	CWI57733	1
246	1959	203	Ilam	ILAM	8609036	3077	6354-2	624861	CWI57745	1
247	1961	292	Kordestan	KORDESTAN	8608123	2156	6941-1	624315	CWI57161	1
250	1959	292	Kordestan	KORDESTAN	8608132	2165	6166-3	624321	CWI71739	1
251	1959	55	Bakhtaran	BAKHTARAN	8608261	2298	6280-2	624378	CWI57242	1
252	1959	55	Bakhtaran	BAKHTARAN	8608266	2303	6360-5	624381	CWI57247	3
253	1959	174	Hamadan	HAMADAN	8608563	2603	6222-2	624576	CWI57455	1
254	1959	174	Hamadan	HAMADAN	8608574	2615	6147-6	624580	CWI57460	3
255	1959	174	Hamadan	HAMADAN	8608580	2619	6229-2	624582	CWI57463	3
256	1959	174	Hamadan	HAMADAN	8608583	2622	6242-1	624585	CWI71781	1
257	1946	376	Tehran	TEHRAN	8609206	3247	5164-2	624944	CWI74544	3
258	1948	376	Tehran	TEHRAN	8609211	3253	5251-3	624946	CWI74546	3
259	1931	376	Tehran	TEHRAN	8609213	3255	489-2	624947	CWI74547	3
260	1948	376	Tehran	TEHRAN	8609233	3277	5261-3	624956	CWI71892	3
261	1931	376	Tehran	TEHRAN	8609251	3295	500-9	624963	CWI74564	3
262	1959	156	Gazvin	GHAZVIN	8609319	3363	6079-2	624980	CWI71913	1
263	1959	156	Gazvin	GHAZVIN	8609322	3366	6079-6	624983	CWI71916	3
264	1959	156	Gazvin	GHAZVIN	8609327	3375	5938-2	624985	CWI71918	1
265	1947	156	Gazvin	GHAZVIN	8609356	3404	5239-1	624990	CWI71938	1
266	1961	308	Markazi	SAVEH	8609534	3582	6843-2	625047	CWI72063	3
267	1959	203	Ilam	ILAM	8609038	3079	6351-1	624863	CWI57746	1
268	1959	203	Ilam	ILAM	8609039	3080	6351-2	624864	CWI57747	1
269	1959	286	Kordestan	BIJAR	8609086	3127	6326-3	624894	CWI74495	3
270	1960	286	Kordestan	BIJAR	8609094	3135	6717-5	624900	CWI71853	1
271	1960	286	Kordestan	BIJAR	8609095	3136	6717-6	624901	CWI74501	1
272	1959	190	Hamadan	NAHAVAND	8609110	3151	6282-2	624910	CWI74508	3
273	1959	190	Hamadan	NAHAVAND	8609111	3152	6282-3	624911	CWI74509	3
274	1959	186	Hamadan	MALAYER	8609153	3194	6345-1	624925	CWI71875	1
275	1931	376	Tehran	TEHRAN	8609197	3238	484-1	624939	CWI74537	3
276	1931	376	Tehran	TEHRAN	8609200	3241	484-4	624941	CWI74540	3

## Sheet: Cultivars_information
Entery No	Year	Variety Name	Synonym	Growth Habit	Variety Type	Pedigree	Selection History	Origin	Q-clustering
277	1951	4820		Spring	Bread Wheat		Algeria	No Info	2
278	1976	ADL		Spring	Bread Wheat	TK/SHAHPASSAND		Cross made in the country, one CIMMYT parent	2
279	2010	AFLAK		Spring	Bread Wheat	HD160/5/Tob/Cno/23854/3/Nai60//Tit/Son64/4/LR/Son64	S-80-18	CIMMYT advanced line	2
280	2006	AKBARI		Spring	Bread Wheat	1-63-31/3/12300/TOB//CNO67/SX		Cross made in the country, no CIMMYT parents	2
281	1978	ALBORZ		Spring	Bread Wheat	FN/MD//K117A/3/2*CLLF/4/SON64/KLRE/3/CNO//LR64*2/SON64	CM2182	CIMMYT segregating line or population	2
282	2006	ARTA		Spring	Bread Wheat	HD2206/Hork//Bul/6/CMH80A.253/2/M2A/CML//Ald*4/5/BH1146/H56.71//BH1146/3/CMH78.390/4/Seri 82/7/Hel/3*Cno79/7/2*Seri 82		Cross made in the country, no CIMMYT parents	2
284	1979	AZADI		Facultative	Bread Wheat	4820/1.32.15409//8156	-0IRN	Cross made in the country, one CIMMYT parent	2
285	1957	AZAR	AZAR,CV ; AZAR,LV	Winter	Bread Wheat	AZAR,LV	-0IRN	Cross made in the country, no CIMMYT parents	3
286	1976	BAYAT	CHENAB 79 (?)	Spring	Bread Wheat	PUNJAB-76/CHENAB-70	-0DAR	Cross made in the country, one CIMMYT parent	2
288	1980	BISTON	BISTOON	Spring	Bread Wheat	9-36/592/PIEVE or 9-36-562/PIAVE	-0IRN	Cross made in the country, one CIMMYT parent	1
289	1997	CHAMRAN		Spring	Bread Wheat	ND/VG9144//KAL/BB/3/YACO/4/VEE#5	CM85836-4Y-0M-0Y-8M-0Y-0PZ	CIMMYT advanced line	2
290	2013	CHAMRAN-2	CHAMRAN 2	Spring	Bread Wheat	Attila 50Y//Attila/Bacanora		CIMMYT advanced line	2
291	1980	DARAB 1		Spring	Bread Wheat	RSH/IRN 149(60-61)//C271	-0IRN	Cross made in the country, one CIMMYT parent	2
292	1995	DARAB 2		Spring	Bread Wheat	MAYA'S'/NAC	CM39424-1Y-1M-4Y-1M-1Y-1M-0Y	CIMMYT advanced line	2
293	1960	DASTJERDI		Spring	Bread Wheat	DASTJERDI	-0IRN	Cross made in the country, no CIMMYT parents	3
294	1968	DAYHIM		Spring	Bread Wheat	DIADEM/ITALIAI	-0K	Cross made in the country, no CIMMYT parents	3
296	---	DN-11						No Info	2
297	1990	FALAT	SERI-82; SERI82; SERI 82; SERI M 82	Spring	Bread Wheat	KVZ/BUHO//KAL/BB	CM33027-F-15M-500Y-0M-87B-0Y	CIMMYT segregating line or population	2
298	---	FONG						No Info	2
299	---	FONTANA						No Info	2
300	1996	GAHAR	GAHER	Spring	Bread Wheat	ND/VG9144//KAL/BB/3/YACO'S'/4/VEE#5	CM85836-45Y-0M-4M-0Y-0MRGH	CIMMYT advanced line	2
301	1988	GHODS		Spring	Bread Wheat	RHS/5/WT/4/NOR10/K54*2//FN/3/PTR/6/OMID//KAL/BB	-0IRN	Cross made in the country, one CIMMYT parent	2
302	1986	GOLESTAN		Spring	Bread Wheat	D6301/NAI60//WRM/3/CNO*2/CHR	CM11683-0IRN	Cross made in the country, one CIMMYT parent	2
303	2009	HOMA		Winter	Bread Wheat	A pure Line of Sardari	0MAR	Cross made in the country, no CIMMYT parents	1
304	1974	KARAJ 1		Facultative	Bread Wheat	200H/VFN/RSH	-0K	Cross made in the country, one CIMMYT parent	3
305	1974	KARAJ 2		Winter	Bread Wheat	FA//TH/MTA/3/OMI or FA//TH/MT/3/OMID	-0K	Cross made in the country, no CIMMYT parents	3
306	1974	KARAJ 3		Winter	Bread Wheat	DRC/MXP//ISWRN-297/3/NAI60	-0K	Cross made in the country, no CIMMYT parents	2
307	2011	KARIM		Spring	Bread Wheat	Triticum aestivum/Sprw “s”//CA8055/3/Baconora88	ICW92-0477-1AP-1AP-4AP-1AP-0AP	Cross made in the country, no CIMMYT parents	2
308	1994	Gascogne						No Info	2
309	1980	KAVEH		Spring	Bread Wheat	FTA/PL	-0IRN	Cross made in the country, no CIMMYT parents	2
310	1974	KHAZAR 1		Spring	Bread Wheat	P4160//SN64/LR64	-0G	CIMMYT segregating line or population	2
311	2002	KOOHDASHT		Spring	Bread Wheat	BB/RON//CNO67/TOTA/3/JAR	TR810200-29R-1R-6R-0R-0IRN	CIMMYT advanced line	2
312	1995	MAHDAVI		Spring	Bread Wheat	TI/PCH/5/MT48/3/WTE*3/NAR59/TOTA63/4/MUS	ICW84	Cross made in the country, one CIMMYT parent	2
313	1991	MAROON		Spring	Bread Wheat	AVD/PCHU/5/N10/BR21.1C//KT54B/3/NAR59/1093/4/7C		Cross made in the country, one CIMMYT parent	2
314	2010	MIHAN		Winter	Bread Wheat	Barkat/90Zhong87		Cross made in the country, one CIMMYT parent	2
315	1974	MOGHAN 1		Spring	Bread Wheat	LR/N10B//3*ANE	II8739-4R-1M-1R-0IRN	Cross made in the country, one CIMMYT parent	2
316	1974	MOGHAN 2		Spring	Bread Wheat	LR64A/HUAR	II15929-1M-4R-2M-0IND-0IRN	CIMMYT segregating line or population	2
317	2006	MOGHAN 3	MOGHAN-3; MOGHAN3	Spring	Bread Wheat	Luan/3/V763.23/V879.c8//Pvn/4/Picus/5/Opata	N-80-6	Cross made in the country, no CIMMYT parents	2
318	2009	MORVARID	MORVARIDS	Spring	Bread Wheat	MILAN/SHANGHAI-7	CM97550-0M-2Y-030H-3Y-3Y-0Y-2M-010Y-0FUS-3FUS-1FUS-0Y-2SJ-0Y	CIMMYT advanced line	2
319	1993	MV-17		Winter	Bread Wheat		Marton Vassar, Hungry	Cross made in the country, no CIMMYT parents	2
320	1990	NAVID	NAVID	Facultative	Bread Wheat	HYS/7C		CIMMYT advanced line	2
321	1978	NAZ		Spring	Bread Wheat	II12300//LR64A/8156/3/NOR	II30842-31R-2M-2Y-0M-0IRN	CIMMYT advanced line	2
322	2006	NEISHABOUR	AKBARI	Spring	Bread Wheat	1-63-31/3/12300/TOB//CNO67/SX		Cross made in the country, no CIMMYT parents	2
323	1995	NICKNEJAD		Spring	Bread Wheat	F134-71/CROW'S'	SWM11147-1AP-2AP-4AP-1AP-0AP-0MRGH	CIMMYT segregating line or population	2
324	2012	OFOGH		Spring	Bread Wheat	GF-gy54/Attila	Cross made in Iran at SPII in 1995. Cross #1-14437	Cross made in the country, one CIMMYT parent	2
325	2010	OHADI		Winter	Bread Wheat	Selection in landraces		Cross made in the country, no CIMMYT parents	1
326	1968	PANJAMO 62		Spring	Bread Wheat			Cross made in the country, no CIMMYT parents	2
327	2008	PISHGAM		Facultative	Bread Wheat	Bkt/90Zhong87	0K	Cross made in the country, no CIMMYT parents	2
328	2014	QABOOS		Spring	Bread Wheat	Dryland Agricultural Research Institute		No Info	2
329	1942	RAYHANI		Spring	Bread Wheat	RAYHANI	0IRN	Cross made in the country, no CIMMYT parents	3
330	2011	RIJAW		Facultative	Bread Wheat	PATO/CAL/3/7C//BB/CNO/5/CAL//CNO/SN64/4/CNO//BAD/CHR/3/KL../6/SABALAN	IWWIP	Cross made in the country, no CIMMYT parents	2
331	1994	SIOSSON						No Info	2
332	1946	SEFIDAK		Facultative	Bread Wheat	SEFIDAK	0IRN	Cross made in the country, no CIMMYT parents	3
334	1967	SHAHI		Winter	Bread Wheat	SHAHI	0IRN	Cross made in the country, no CIMMYT parents	3
335	1942	SHAHPASSAND		Winter	Bread Wheat	SHAHPASSAND	0IRN	Cross made in the country, no CIMMYT parents	3
336	2012	SIRVAN		Spring	Bread Wheat	PRL/2*PASTOR	CGSS97Y00034M-099TOPB-027Y-099M-099Y-099M-27Y-0B	Cross made in the country, one CIMMYT parent	2
337	2006	SISTAN		Spring	Bread Wheat	Bank"s"/Veery"s"		Cross made in the country, one CIMMYT parent	3
338	2013	TAK-AB	SOM-3	Winter	Bread Wheat	Manning/Sdv1//Dogu88	0YC-0YC-0YC-12YC-0YC	Cross made in the country, no CIMMYT parents	2
339	2002	TOUS	TOOS	Facultative	Bread Wheat	SPN/MCD//CAM/3/NZR or SPN/MCD//CAMA/3/NZT	SWM777627'-17H-4H-1H-0H	CIMMYT advanced line	2
340	1969	TOBARI 66		Spring	Bread Wheat			Cross made in the country, no CIMMYT parents	3
341	2009	UROUM		Winter	Bread Wheat	Alvand//Ns732/Her		Cross made in the country, no CIMMYT parents	2
342	1997	VEE/NAC	VEERY/NAC; VEE-NAC; VEE'S'/NAC	Spring	Bread Wheat	Veery/Nacozari or Veery#5/NacozariF76	CM67575	Cross made in the country, no CIMMYT parents	2
343	2010	ZARE		Facultative	Bread Wheat	130L1.11//F35.70/MO73/4/YMH/TOB//MCD/3/LIRA	CIT925080-0SE-0YC-7YC-0YC-1YC-0YC-3YC-0YC	Cross made in the country, no CIMMYT parents	2
344	1995	ZARRIN		Facultative	Bread Wheat	NAI60/HVII//BUC/3/F59.71/GHK	SWO791095	CIMMYT advanced line	2
345	---	SHANGHAI #7		Spring	Bread Wheat			No Info	2
346	1969	INIA 66	INIA-66; INIA66; INIA F 66	Spring	Bread Wheat	LR64/SN64	II19008-83M-100Y-100M-100Y-100C	CIMMYT advanced line	2
347	2009	MISR 1	MISR 1; MUQAWIM09; MUQAWIM 09; MOGHAVEM	Facultative	Bread Wheat	OASIS/SKAUZ//4*BCN/3/2*PASTOR	CMSS00Y01881T-050M-030Y-030M-030WGY-33M-0Y-0S	No Info	2
348	-	MUNAL #1						No Info	2
349	2005	RASK	RASKOH-2005; RASKOH2005	Spring	Bread Wheat	Kauz/Yaco//Kauz	CRG 873-5Y-010M-0Y-0PAK	No Info	2
350	1974	ARVAND 1		Spring	Bread Wheat	RSH/3/MTA//KY/MAYO58	-0IRN	Cross made in the country, one CIMMYT parent	2
351	1966	BAJIO		Spring	Bread Wheat	SN64A//TZPP/NAI60	II18889-4M-1Y-1M-3Y-0MEX	CIMMYT advanced line	2
352	1960	ROSHAN		Spring	Bread Wheat	Landrace	-0IRN	Cross made in the country, no CIMMYT parents	3
353	-	ARGELATO						No Info	2
354	-	AROONA						No Info	2
356	1970	BARTA		Facultative	Bread Wheat	LEE/FN//SOUTH AFRICA 43/MAYO 54		Cross made in the country, no CIMMYT parents	2
358	1968	RASHID		Facultative	Bread Wheat	N.P.7881/AZAR 2/588	-01IRN	Cross made in the country, one CIMMYT parent	2
359	1980	SABALAN		Facultative	Bread Wheat	(908//FN/A12)1-32-4382	-0IRN	Cross made in the country, one CIMMYT parent	1
360	2006	DARYA	DRYA	Spring	Bread Wheat	Sha4/Chil		Cross made in the country, one CIMMYT parent	2
361	1995	ATRAK	KAUZ	Spring	Bread Wheat	JUP/BJY'S'//URES	CM67458-4Y-1M-3Y-1M-3Y-0B	CIMMYT advanced line	2
363	2007	BAHAR		Spring	Bread Wheat	HD2172/3/BB/2*7C//Y50E/3*KAL	ICW84.0008-013AP-300L-3AP-300L-0AP-0IRN	Cross made in the country, no CIMMYT parents	2
364	2006	SEPAHAN		Spring	Bread Wheat	AZADI/5/L2453/1347/4/KAL//BB/KAL/3/Y50E/3*KAL	-0ISF	Cross made in the country, no CIMMYT parents	2
365	2006	BAM		Spring	Bread Wheat	VEE#5/NAC//1-66-22 or VEERY/NACOZARI-76//1-66-22	DH-4-209-1577-F3	Cross made in the country, no CIMMYT parents	3
367	2002	SHIRAZ		Spring	Bread Wheat	GV/D6301//ALD/3/AZADI or GAVILAN,MEX/D-630//(SIB)ALONDRA/3/AZADI or ALVAND//ALDAN/IAS-58	-0IRN	Cross made in the country, one CIMMYT parent	2
368	2002	PISHTAZ		Spring	Bread Wheat	ALVAND//ALDAN/IAS 58	-0IRN	Cross made in the country, one CIMMYT parent	2
369	2002	HAMOON		Spring	Bread Wheat	FALAT/RSH	-0IRN	Cross made in the country, one CIMMYT parent	2
370	2002	DEZ		Spring	Bread Wheat	KAUZ*2/OPATA//KAUZ	CRG737-1Y-010M-0Y-0IRN	CIMMYT advanced line	2
371	1997	SHIROODI		Spring	Bread Wheat	ND/VG9144//KAL/BB/3/YACO/4/VEE#5	CM85836-4Y-0M-0Y-8M-0Y-0PZ-0IRN	CIMMYT advanced line	2
372	1999	MARVDASHT		Spring	Bread Wheat	HD2172/BLOUDAN//AZADI	-0SHZ	Cross made in the country, one CIMMYT parent	2
373	1996	ZAGROS		Spring	Bread Wheat	TAN'S'/VEE'S'//OPATA	CM82781-030TOPM-14Y-025H-05H-0SY-05RB-0H-0MRGH	CIMMYT advanced line	2
374	1997	CHAMRAN-C		Spring	Bread Wheat	ND/VG9144//KAL/BB/3/YACO/4/VEE#5	CM85836-4Y-0M-0Y-8M-0Y-0PZ	CIMMYT advanced line	2
375	1995	TAJAN		Spring	Bread Wheat	BOW/NKT	CM67428-6M-1Y-05M-3Y-0B-0K	CIMMYT advanced line	2
376	1995	ALVAND		Facultative	Bread Wheat	1-27-6275/CF 1770 or CF17170 1-22-11	0K	Cross made in the country, one CIMMYT parent	2
377	1997	KAVIR		Spring	Bread Wheat	Stm/3/Kal//V543/Jit716 or SHORTIM/3/KALYANSONA//V-534/JIT-716		Cross made in the country, one CIMMYT parent	2
378	2009	PARSI		Spring	Bread Wheat	Dove"S"/Buc"S"//2*Darab1 or DOVE(SIB)/(SIB)BUCKBUCK(M-84-17)//2*DARAB		Cross made in the country, one CIMMYT parent	3
379	2009	SIVAND	M-84-18	Spring	Bread Wheat	Kauz"S"/Azd or KAUZ(SIB)/(AZD)AZADI	M-84-18	Cross made in the country, no CIMMYT parents	2
381	1969	BEZOSTAYA	BEZOSTAYA; BEZOSTAYA-1	Winter	Bread Wheat	LUTESCENS17/SKOROSPELKA2		Cross made in the country, no CIMMYT parents	2
382	1958	AKOVA		Winter	Bread Wheat			No Info	2
383	2002	SHAHRYAR	SHAHRYAR	Winter	Bread Wheat	KVZ/TI//MAYA/26591-1T-7M-OY-115Y-OM/3/1-44-21863/4/ANZA/3/PI/NAR59//HYS or KAVKAZ/TANORI-71/3/MAYA-74(SIB)//BLUEBIRD/INIA/4/KARAJ-2/5/ANZA/3/PITIC-62/NDR//HYSLOP	-0IRN	Cross made in the country, one CIMMYT parent	2
384	1997	AZAR 2		Winter	Bread Wheat	KVZ/TI//MAYA/26591-1T-7M-OY-115Y-OM/3/SEFID	IMW88.1.10838-0MRGH-0MRGH-0MRGH-3MRGH-0MRGH	Cross made in the country, one CIMMYT parent	1
